# Supplementary material for: Impact of productive social safety net on households’ vulnerability to poverty in Tanzania
Source: PLoS One. 2024 Aug 20;19(8):e0308740. doi: 10.1371/journal.pone.0308740 (PMC11335123; doi:10.1371/journal.pone.0308740)
Supplement: S1 File — (DO) [file pone.0308740.s004.do]

***Impact of Productive Social Safety Net on Households' Vulnerability to Poverty in Tanzania***
***                          Do file                                        ***

***                        Basil Msuha                                      ***
***               Tanzania Agricultural Research Institute                  ***
****                     basil.msuha@gmail.com                              ***
	 
gl DRIVE "C:\Users\USER\Desktop\PhD 17 July 2023\NBS dataset"
cd "${DRIVE}"
use "${DRIVE}\PHDA_VP_Weighted.dta", clear


 ***************************************************************************
 *** Table 1. Descriptive Results  
 **A: All
**Coulm: Pooled
 foreach var of varlist hhhage DR_2 aeq Sex Marital_Status Location Livestock fps ps_low Employment REMITTANCES Business_Ownership PSSN{
    svy:mean `var'
	}
	
**Coulm: PSSN & Non PSSN
 foreach x of varlist hhhage DR_2 aeq Sex Marital_Status Location Livestock fps ps_low Employment REMITTANCES Business_Ownership {
 	foreach y of varlist PSSN {
    svy:mean `x',over(`y') 
	}
}
**Coulm: By Sex & Location/continous variables | Age, Dependency ratio & Family size 
 foreach x of varlist hhhage DR_2 aeq {
    foreach y of varlist  Sex Location{
		svy, subpop(if PSSN==1):mean `x',over(`y') 
		svy, subpop(if PSSN==1):reg `x' i.`y' 
	}
}
*******************************************************************************
******************************************************************************
**B:Considering subpopulation PSSN==1*******************
  **Coulm: By Sex/categorical variables 
 foreach x of varlist Location fps ps_low Employment REMITTANCES Business_Ownership {
 		svy, subpop(if PSSN==1):tab `x' Sex,col per
        }
**Coulm: By Location/categorical variables 
 foreach x of varlist Sex fps ps_low Employment REMITTANCES Business_Ownership {
 	     svy, subpop(if PSSN==1):tab `x' Location, col per
	   } 
*******************************************************************************

**Table 2. Vulnerability status by sex and location
  ********************ttest for subpopulation**********************
**Panel A | Considering all population
 foreach x of varlist VP{
    foreach y of varlist  Sex Location {
		svy: mean `x',over(`y') 
		svy:reg `x' i.`y' 
	}
}
**Panel B | Considering subpopulation i.e PSSN==1
 foreach x of varlist VP{
    foreach y of varlist  Sex Location{
		svy, subpop(if PSSN==1):mean `x',over(`y') 
		svy, subpop(if PSSN==1):reg `x' i.`y' 
	}
}
**Panel C | Considering subpopulation i.e CCTs==1 
 foreach x of varlist VP{
    foreach y of varlist  Sex Location {
		svy, subpop(if CCTs==1):mean `x',over(`y') 
		svy, subpop(if CCTs==1):reg `x' i.`y' 
	}
}
**Panel D | Considering subpopulation i.e PWs==1 
 foreach x of varlist VP{
    foreach y of varlist  Sex Location {
		svy, subpop(if PWs==1):mean `x',over(`y') 
		svy, subpop(if PWs==1):reg `x' i.`y' 
	}
}
*******************************************************************************

***Table 3. Impact of PSSN on Vulnerability to Poverty (VP)

***            Instrumental Variable (IV) Approach                         ****

****Globally declaring exogenous variables
     global xlist hhhage age2 Sex aeq aeq2 DR_2 Marital Location Livestock ///
     Employment REMITTANCES Income_Sources Food_Assistance Health_Subsidy Business_Ownership 

******************************************************************************** 
*************Instrumental Variable (IV) Estimation procedure*****************
**Firt: Treatment variable (PSSN) is estimated by maximum likelihood technique (Probit) on eligibility,
**running variable (aefd), and a set of covariates (Xi) to obtain predicted probability of PSSN.
**Second: The predicted PSSN is used as IV for the treatment (PSSN) in the IV-2SLS (Wooldridge, 2010 & Xu,2021). 
********************************************************************************

**First:
     svy linearized: probit PSSN eligibility aefd $xlist
     predict Z if e(sample)
     label var Z "Instrumental Variable (IV)" 

**Second:
    ivregress 2sls VP $xlist (PSSN= Z), first
    ivregress 2sls VP $xlist (CCTs= Z), first
    ivregress 2sls VP $xlist (PWs= Z), first
*******************************************************************************
 
**APPENDIX 3: Postestimation: First-stage F-statistics and Durbin-Wu-Hausman (DWH) specification tests
**Post-estimation// for each model separately
   estat firststage
   estat endog
   estat overid
 ***************************************************************************
 
